# Supplementary material for: Burden of Mitral Regurgitation in Spain from 2016–2021: An Analysis by Aetiology and Sex
Source: J Clin Med. 2024 Oct 24;13(21):6372. doi: 10.3390/jcm13216372 (PMC11545960; doi:10.3390/jcm13216372)
Supplement: Supplementary file 1 [file jcm-13-06372-s001.zip]

Archive with 1 entries (1 files):
- jcm-3233138-supplementary.pdf
